# Supplementary material for: Asparagine and Glutamine Deprivation Alters Ionizing Radiation Response, Migration and Adhesion of a p53null Colorectal Cancer Cell Line
Source: Int J Mol Sci. 2023 Feb 3;24(3):2983. doi: 10.3390/ijms24032983 (PMC9917910; doi:10.3390/ijms24032983)
Supplement: Supplementary file 1 [file ijms-24-02983-s001.zip]

Archive with 1 entries (1 files):
- ijms-2023862-supplementary.pdf
